# Supplementary material for: Luteolin Induces Nrf2 Activity in C2C12 Cells: Implications for Muscle Health
Source: Int J Mol Sci. 2025 Apr 25;26(9):4092. doi: 10.3390/ijms26094092 (PMC12071863; doi:10.3390/ijms26094092)
Supplement: Supplementary file 1 [file ijms-26-04092-s001.zip]

Archive with 1 entries (1 files):
- ijms-3579206-supplementary.pdf
